# Supplementary material for: Clinical and Procedural Outcomes of IVUS-Guided vs. Angiography-Guided CTO-PCI: A Systematic Review and Meta-Analysis
Source: J Clin Med. 2023 Jul 27;12(15):4947. doi: 10.3390/jcm12154947 (PMC10419599; doi:10.3390/jcm12154947)
Supplement: Supplementary file 1 [file jcm-12-04947-s001.zip]

Archive with 1 entries (1 files):
- Supplementary data - R1 .pptx
